# Supplementary material for: The trilemma among CO2 emissions, energy use, and economic growth in Russia
Source: Sci Rep. 2023 Jun 23;13:10225. doi: 10.1038/s41598-023-37251-5 (PMC10290072; doi:10.1038/s41598-023-37251-5)
Supplement: Supplementary file 1 — Supplementary Information. [file 41598_2023_37251_MOESM1_ESM.xlsx]

## Sheet: Raw Data
Time	X1	X2	X3
1989	8105.89
1990	7849.51	14.6215	5941.59
1991	7432.02	14.3971	5870.23
1992	6345.91	13.672	5356.51
1993	5798.91	12.6651	5059.86
1994	5071.74	11.3542	4426.67
1995	4862.64	11.0226	4290.69
1996	4686.86	10.8071	4252.61
1997	4760.34	10.07	4069.69
1998	4515.51	10.0762	3981.5
1999	4819.38	10.3503	4136.75
2000	5323.66	10.6677	4224.28
2001	5618.95	10.7358	4288.38
2002	5910.17	10.7726	4288.19
2003	6370.45	11.1304	4461.31
2004	6856.67	11.1127	4493.69
2005	7323.38	11.2319	4540.91
2006	7949.89	11.5684	4688.39
2007	8640.4	11.6113	4709.84
2008	9093.69	11.5957	4823.13
2009	8381.86	10.8321	4531.29
2010	8755.11	11.3254	4819.04
2011	9124.47	11.885	5049.43
2012	9475.68	11.7021	5167.01
2013	9621.51	11.377	5078.63
2014	9520.94	11.2082	4942.88
2015	9313.01	11.052
2016	9313.97	10.8874
2017	9473.18	11.0352
2018	9739.9	11.4966
2019	9958.46	11.7972
2020	9713.37
2021	10216.3
